# Supplementary material for: The Knockout of Protocadherin Gamma C3 (PCDHGC3) in Breast Cancer and Melanoma Cell Lines Leads to Increased Adhesion of Knockout Cells to Brain Microvascular Endothelial Cells
Source: NeuroSci. 2026 Apr 18;7(2):47. doi: 10.3390/neurosci7020047 (PMC13118706; doi:10.3390/neurosci7020047)
Supplement: Supplementary file 1 [file neurosci-07-00047-s001.zip]

Archive with 1 entries (1 files):
- neurosci-4186819-supplementary.pdf
